# Supplementary material for: Profiling mRNAs of Two Cuscuta Species Reveals Possible Candidate Transcripts Shared by Parasitic Plants
Source: PLoS One. 2013 Nov 27;8(11):e81389. doi: 10.1371/journal.pone.0081389 (PMC3842250; doi:10.1371/journal.pone.0081389)
Supplement: Table S1 — ESTs shared by parasitic plants – with sequences. (XLSX) [file pone.0081389.s001.xlsx]

## Sheet: No_blast_hits_common
C.pen	Seq	size	Potential ORF?	Orobanche	Triphysaria	Striga	C.sua	Seq	size	Potential ORF?
000531_C-pen_isotig01704	ataaatacataatGTAAATgTCATaTTAATCAAACAAGGCATTGTTTTTTtAACTtCTTTCGATCAATtAAtCATAGCAAGCTGCAAATGGTTAaTAAAATGCCTACACCTATGGACATGTCGCCGTAAGCATTTtATTAATCATAGCAAGCTGCAAATGGTTAATAAAATGCTTACGGCGACATGTCCATAGGTGTAGGGATTGACCCAAAATCACTCCCAAAATACTCCTCATCTTCATCTAAATCACTCCCCCCACTGTGCTGATCATGTTGTTTTCGCTTGAGGCTTCTCTGTGTCCGAATCACTCCACCcATCCTGCAATCCTTGTCTTTGTCTAAaCcTCTCCACCcATCATGCATTCCATCACTCCAAGTCAaCCTGATGCTGAGTTCATAA…	2110	Yes, -4	OrAeBC4_64469	TrVeBC2_265167	StHeBC2_11136	000530_C-sua_isotig00937	tcctCGTCATCGTctAAATCACTaCCCCCaCcATGCtgAtCAtgTTGTTTTCGCTTGAGgCTTCTCTgTGTCcGAATCACTCCACCcatCCTGCAATCCTTGTCTTtGTCTAAACCTCtCCACCCATCaTGCATtCCATCACTCCAAGTcAACCTGATGCtgaGTTCATAATCATTTGTTTCTGTTTtAAAGCAGCAATGCCCAATCTTAAACTTTTCTGTGcATGATAGATGATCTTTCAGATAtAtGCCACAAAAATCTACTTCAATAATGAGGGACGAATCCATTGGCACCACAaCTGCACATCGAGAAAGTGGCACTCTCCCACCCCTtCCcTAATTGTACTgAaTCCTTaTCAGTCCTCTTGAACAGCACGCTCCGGAAATAATCTCTCTTGAA…	2200	Yes, -1
000531_C-pen_isotig06345	GGGGGCTCCAAGATCATAATTAGCAAAACCTCTATTCGCAAATttCCCaCTAACATCTTGCAGATTGACCTTCAATTTGAGCATGCCTTTCAGATCAAACTTCATACACACACCTTTCAATGGCAAAACCTTTTGTGGATCTTCTACTTTCTCGCCATCTTTACCATTACTCTTGAATATGTAGTAAGTATTATTATCAGACGAGAATTCAACAGTGCCAGCAATTTTCAACGCCCGCTTTGTTTtACAGCCAATAAAGATAGAGTAGAACTCTGCTAATCGTGATGGTATCTGTACGCTTGGTTGACCTTTATAaCTAAaCCTATGGTTGAGACTGATGGATGTTGACGTTCCAAATCCAAACTTTGGACGACAAATTGCCTCGAATGCGTCATAATC…	1589	Yes, -4	OrAeBC4_26152	TrVeBC2_61808	StHeBC2_33600	000530_C-sua_isotig08543	GCcAtCTcgACTCGATCATCGGTGATATTGAAATCCAaTCGCTgCcAACTTGCTTTCTCTTCGTAGCCTATACTGAAAAATCATTCGCTCCTCGCCGTTATTTtcGTTGGCAGCCGCAAAAGGGgAGTTAATCTTTCTTTGCATCATGGATGCCACCAAGCTTCAAGAAGATTACCCCATTGCTAcACCAGAATATGTCAtgAAGCTTCTAAATGATTACCCCGTTACTACACCAGAACATGTCAAGGAGCTTCAAAAAGCTTGCCCCTATGTCTCACTACAAGATGTGGTAAACTGTATCATCAATTTCTGCCCACATATGGCGACCCCTATGTTTGATTCTTCTATTCATGATATCAATAAGAGTCGAGAAAACGAAGAGCTAAATGGCAGAGTACA…	2579	Yes, +2
000531_C-pen_isotig12615	caaatccgaaatgatgttccgtgtggtgatgacTTcATCATAGgTGACATTtGTATAAaTGTGTCtGTGTtATGGTACTcGCcTAACCAGGgAAGGTGCTTCAAGGAAAATTCTGGAATGTtGCTCGATAGTGTGTCCTCTAGTCATGAATTAtCTTCACAAGAAACCAGCAAaGAAgAGGATGATGGTGATGaCGAAATGAGTGAGTTTGGTGATACTGAAGGGCCATCAAACATTAGCCGTTGTTGGAAATTGTGTCCGCATCTGGACATACCATTACCGTCCAGTGCATTGCAGATATTCTCTGTCTTTATTGGCCGAGAgAAGCTGAAGGCTTTGCAAATATATGGCTCGATTAAAGTTTTGTCTCCTCCATGCTCCTACTACATTTTCAACAAA…	651	Yes, +1	OrAeBC4_65586	TrVeBC2_54883	StHeBC2_11136	000530_C-sua_isotig16127	caatacgtcccttatcattGACATTCACTTATCAGAATACGGAACGGAGCACAAAaTTCtcAGAAAATCTTTAGACGTGCAAATCCGAAATGATGTTCCGTGTGGTGATGACTTCATCATAGGTGACATTTGTATAAaTGTGTCTGTGTTATGGTACTCGCCTAACcAGGGAAGgTGCTTCAAGGAAAATtCTGGAATGTTGCTCGATagTGTGTCCTCTAGtCATGAATTAtCTTCACAaGAAACCAGCaaaGAAGAGGATGATGGTGATGACGAAATGAGTGAGTttGGTGATACTGAAGGgCCATCAAACATTAGCCGTTGTTGGAAaTtGTGTCcGCATCtGgACAtaCCATTACcGTCCAGTGCATTGCAAaTATTcTCTGTCTTTATTGGCCG…	606	Yes, +2
000531_C-pen_isotig16431	GTGATTAGtCAaCTTCTtCTTCcATtCcATCTGAATCTtATCGAGATTTGTATTACaCAaTACACAAaGCATCCTATTTAAAGTtCtAACTGTtCGAACACCACATGAGTTTGCAATGTtAACATCCAATTCAAATaGCTCCCCACcGGAAaGaCTATATtCGtACCAaGTCTtGGATAATTGCTTGAaCTTTTTAAtGCAATGCTCAGTTGCGCGaTGGCAATCAaCCGACTtGGTCAAGTCtATCAtAaGAGGggCTAaGTCATCGAGAATATCAACAGAGTCTTCACTTCCAGCTCGGATCCTCAACTCTTCATTGTTGTCAGCcAAAaCaTCCTGGGGGATAGGGGTTAAGgtCTtAGCGATCATCAGTTgCACTAaTCTGAGACGACTTGCCTC…	417	Yes, -4	OrAeBC4_508124	TrVeBC2_268016	StHeBC2_29409	000530_C-sua_isotig04561	CTGGTAAGTAAGCTcATTTTACTCCTTAGCCACCACCTATCTTCTTGCTTtCTTCTTGCCTTTCTtCTTGCTTGTCCCTTCCAAACAGATTCGTTTTTGTGGAGGTTCGTCACACTCCTTGgAAGATACAGAAGCACCCGCCtCCTTTGTTTCGATTTCAAGAATACGCAAACACATCTTTTCAAAGCCTGAATTGGTGAAACCAGGTGGTCCaTTgTGATTAGTCAACTTCTTCTTCCATTCCATCTGAATCTTATCGAGATTTGtATTACACAATACACAAAGCATCCTaTTTAAAGTTCTAACTGTTCGAACACCACATGAGTTTGCAATGTTAACATCCAATTCAAATAGCTCCCCACCGGAAAGACTATATTCGTACCAAGTCTTGGATAATTG…	1632	yes, -4
000531_C-pen_isotig16457	AACTGTGTGAtgTgCTATCcACAAgTACCgACaCAATTAgCGTtaCAAaaTGTCTCaCAAACCacTcTCCCccTATGTGCACCTcAGCATCTtCTTTACAACaTCATTtGGAGTGATCATAATACCcGTCGTATCAAaCTTAAGTcTCCACTCTTTCAACACTGATTTATCCTTGTTATGCTtGTtATTTtGAaTCCGCTCGGCCCCTAAGACAGTACAAaCATCTTCAGCAGTTATGTGCATCTTCGTATTGTCCGGAaGTTTTAAACAGCTGCTCCTAGCATCATAGTTACTCACAACGCAAAGACCCAACCTTGATGGCAACTCCCAAATATCAAGTCTTAAAaaTGATCCAAaCCCAATCCTTTCAACTTCAGCAcgcTGAACACCATTCATCCC…	414	Yes, -4	OrAeBC4_608131	TrVeBC2_260759	StHeBC2_293425	000530_C-sua_isotig17995	AAGATAGTAGTGAAcgaGGTGcATCAGTGAAaGGAAAgAcACcAaGAGCaGTtGgtAAGAGTGTTGAACGTTCACGTgcAaGAACAAGTTAGTCTAtGAAGCAGGgAGATGAGAGATTACAGGTTATtGGAAGAACAGAGATGGTgCGAaTAAAAAGGgaGGgCTGGAAaGAAGTTGGTGGATATCAAGGCACCATATGGGTCATTGcaGACAAGGTCGACACCACATGTATTACTGAAAGCCATACAAGGGATGAATGGTGTtCAGGgTGCTGAAGTTGAAAGGATTGGGTTtGGATCATTTtAAGACTTGATATTTGGGAGTtGCCATCAAGGTTGGGTCTTTGCgTTGTGAGTAACTATGATGCTAGGAGCAGCTGTTTAAAaCTTCCGGACAATA…	504	Yes, +3
singleton_cluster_2020	TTTAATACTGGTATGCCATTCGATTATTGCAAGCTTGTTGTGGATCTTTATGTTGGCGATAAGAACCTATTTGCACAGTTTCAATTCAGCAACGATGTGGTTGACATGGAAAAAGTCAGAGAAGAATGCATTCATTGCGATTGTGGAACCCTTGTATTATGCTACAATGTCATACCATTTGCTATTCGAGGTCGTGTAGAAGTGTGTTTCTCCCGCAAAAAAAGGTTTACAAACAGTGATCCTTCTCTTAACGTGAAAGGAGTGATTGTTGCTCGCCCGTGTGACAGTTTTGGGAGTTATACGCTTTTTGAGAAGTCCAACGAATTTGAACGAGTGGAGTTTGATATGGCAACAATGTGCGCATGGATGACCTTGTCTAGATGTTGGGTTGGTATTTCA…	489	Yes, +1	OrAeBC4_1059522	TrVeBC2_266559	StHeBC2_33600	000530_C-sua_isotig13395	AtCTACGgTCgAATTTAtGTtGAATTCTATGATACCATtAGTGGaGAAACCaTTGTCCATGATCTATaCAGTCGAAaTaGGGATGATACTcAAGTCCTTAAGTCGAATGATaGATTATCTCTGATTAaCCAAGATTACTCTCAATGGCCaTTTAATACTGGTATGCCATTCGATTATTGCAAGCTTGTTGTGGATCTTTATGTTGGCGATAAGAACCTATTTGCACAGTTTCAATTCAGCAACGATGTGGTtGACATGGAAAAAGTCagAGAaGAaTGCATTCATTGCGATTGTGGAaCCCTTGTATTaTGctACagTGTCATACCATTTGCTATTCGAGGTCGTGTagAAGTGTGTTtCTCCCGcAAAAaaGGTTTtaCAAACagTGATCCTTCTCTT…	839	Yes, +1
singleton_cluster_3966	CTTGTGCATTACAGANATTTTCTATCTTCATTGGCCGNGAAAGGTCGAGGGCTTTACAAATCTATGGTTCCATTAGAGTTTCGGCCCCACCACGCTCATATTATGTTTTCAACAAAGAAGCTAGTGATGCTTATGAGTTGGTGGAACATAGTAAAATTATGCCTGTGCAAAATGGTTGCGGAGTCTATGATGATTCTGAGACCTTGAAGATAGAATTGGACTTGAAAGATTTGAATTCAGACTTGCGAATTAGAGGTCACGTGACTTGGCATTGGAGCTCGTTTAATGTTTCTCGGAGAAGCATTGACAAACAACTATGCTCAGTTGTCAAAGGTGAGCATGGCTTTGCCGCGATCCATTATTCTCTATTTTCTGAGGCTATACAAGCACGTATTGAGG…	433	Yes, +3	OrAeBC4_65586	TrVeBC2_265167	StHeBC2_11136	singleton_cluster_1638	GGTAATTGTACTATTTTTTTTATGTTTTGTATGGTTTTTGAGTGATCTTTGCAATATCTATGTGTGTCGATTTTTTGTCTAGGCAATCGCGTGCGACATAAAGATATACCATTATCATCTTGTGCATTACAGTATATTTTCTATCTTCATTGGCCGAGAAAGGTCCAGGGCTTTTACAAATCTATGGTTCCATTAGAGTTTCGGGCCCACCACGCTCATATTATGTTTTCAACAAAGAAGCTAGTGATGCTTATGAGTTGGTGGAACATAGTAAAATTATGCCGGTGCAAAATGGTTGCGGAGTCTATGATGATTCTGAGACCTTGAAGATAGAATTGGACTTGAAAGATTTGAATTCAGACTTGCGAATTAGAGGTCACGTGACTTGGCATTGGAGCT…	553	Yes, +3

## Sheet: C_sua_seq
000530_C-sua_isotig00937	000530_C-sua_isotig00937	tcctCGTCATCGTctAAATCACTaCCCCCaCcATGCtgAtCAtgTTGTTTTCGCTTGAGgCTTCTCTgTGTCcGAATCACTCCACCcatCCTGCAATCCTTGTCTTtGTCTAAACCTCtCCACCCATCaTGCATtCCATCACTCCAAGTcAACCTGATGCtgaGTTCATAATCATTTGTTTCTGTTTtAAAGCAGCAATGCCCAATCTTAAACTTTTCTGTGcATGATAGATGATCTTTCAGATAtAtGCCACAAAAATCTACTTCAATAATGAGGGACGAATCCATTGGCACCACAaCTGCACATCGAGAAAGTGGCACTCTCCCACCCCTtCCcTAATTGTACTgAaTCCTTaTCAGTCCTCTTGAACAGCACGCTCCGGAAATAATCTCTCTTGAA…
000530_C-sua_isotig02922	000530_C-sua_isotig02922	GTCTTCTATATTTtAGTGGTTGGTTGTAGTAGTTATATTAGTAACAAATCAATGACAGTTGCCAACAACAACCAAGAATGCACAATATTGTTtCCAACTCCAACATAGACCACcTGGACAATTGCATTTATAGTATtAGCTTCCTTGATGAGCACACACATATGCCATGGATGGCTTTGCAAAAATCATTGCCATACTCTTCCTTTtGAATGGCTGAAATGGCATATCTTCTGATTTAAGCAAAGTCTTAAGCACTTAACCTCTTctGCACGGTCTAAGaTCTTCAAAATTGTAGCCTTATCTTATCGGGTGGTGATCAAGGATTGACAAGAGTGCTGCATGATgCTCACAAATGGCTCAATTCTAGCATCACATTCAGTAGCTTGCTTCAAATTTGTT…
000530_C-sua_isotig04561	000530_C-sua_isotig04561	CTGGTAAGTAAGCTcATTTTACTCCTTAGCCACCACCTATCTTCTTGCTTtCTTCTTGCCTTTCTtCTTGCTTGTCCCTTCCAAACAGATTCGTTTTTGTGGAGGTTCGTCACACTCCTTGgAAGATACAGAAGCACCCGCCtCCTTTGTTTCGATTTCAAGAATACGCAAACACATCTTTTCAAAGCCTGAATTGGTGAAACCAGGTGGTCCaTTgTGATTAGTCAACTTCTTCTTCCATTCCATCTGAATCTTATCGAGATTTGtATTACACAATACACAAAGCATCCTaTTTAAAGTTCTAACTGTTCGAACACCACATGAGTTTGCAATGTTAACATCCAATTCAAATAGCTCCCCACCGGAAAGACTATATTCGTACCAAGTCTTGGATAATTG…
000530_C-sua_isotig04731	000530_C-sua_isotig04731	aGATTAGcAAGTAAATAGGAAATGGAAAaTTCATTTtCTTGTATAATATGGCATAAAACAGCTAGcTTTgaGCTAATAAtttttAACCATTTGGAGtGAAGGGTTTTtATAACACTAACCACTCCGGCCGCCGGCTCGCCGGAGACCGCCGCCGgAAaCTCCTTACATGAGGCTGCAACTGGAGGTGTTCTCATCACTAAAGGCGGTGCTGTAGTTGTCATTCGGCGGAGGAGGGTAtGGGTAGTAAGGGTAAGGCGGCATGTAGTTGAcaGCGGGCGGCGGGCGGGCGTACATCATtGGCTGGAACCTCTCGTTCCCGTTCGCCCGCTGCTGGTTCATCATCATCGCCGCCagTTGTTGTtGCTGGTAGGGGTTTCCGctCGGGATaTCGTgCCcGCC…
000530_C-sua_isotig07510	000530_C-sua_isotig07510	TTAGATAAGAGAGATCTTTTTAAACAAAAAAGAAGGTGAAAATTTTATTTGAGAATAGAGGGAGTACATATGTATGTATATATACTTCACTAAATGAGAAATTTAACAATCCACACAACAAAGAGAAAAATGTGAAAGAAAACTAAGAGAGAAGAAGAATAGATAGAGCTCATCCACTTGGATGATAAAGCTGTGAACACGTCGTACTTGAATCCAATACTAAAGAGACCTTATTAGCTTATTAATTAATCAATGAATTTAAAGCACCATATCATCATCGCTGCTCCCGGAAGCCTTCACTTATTTCTTCTGTCACAGAAATGGGATTTGCCAAGCTGAAGAGTGTGGTACGTAGAGTTCTCATAACTCCTCAGTGATACGTTGGCGGCGGTGGGGAAG…
000530_C-sua_isotig07516	000530_C-sua_isotig07516	GGCCAATCCAACCGTCCGCCACCGCAACAGGGACCCTAACCATCACCATCGATGACGGATCcTCGAAGGCCGGCGACGCTTCATCTACGTCCTCACTCcATCGGCCGCGGAaCGAAACCcTAGTGCTTAAATTGAaGCCGAAGAAAAaGAAGGTTACGTGGAAGGAAGGCACGGTGGACAACGAGTTCCTCAACAGGAAAaGCTCTAAGAAATGTTGCATTTTCCACAAGGAGAAGgcATTTGATGATGATTTTAGCGATGACGATGAGGAAAaGAAAGTTTtGCCgCAAGGCtATTTTCACAATCACGATCATGAAGAATGCGGTCGCTGCTGAGATCGTCGATTGATTGAACTTGTtCCcTATGgaCATATtGTTTATGAAGCtGTTGGAAACTTGG…
000530_C-sua_isotig07650	000530_C-sua_isotig07650	GGCCTATTCaaaTATGAACAtttACATTGaaaTGTGCAATAgggaaaGAAGTATGTTaaaGaaaGGTACACTTCAGTATCaaaaGTaGTTATACTTGGTGtttATACCTGCCATACCTTCTGTCGCAAGATCTTAAGATCtACTTGGATcGCGATgTACAGTTTTGACgaCAAACCTGGAAACcTGGCCACGCgaTAGGCTtCGCgaCCcTTCAGTTTTGACGGCAAACCTAGCTACAGTATATCGACTCTTGTGCGCgaCTGTTCTCAAatAAGTAATAAAGTGttggtttttttCTAACTACAGAGTAAAGCCAACAGAATTTaGGAAAtACGaTtGAaCTAATgTGTTCATCtCATAatCAAAaCTAaTCGgAATAAGCTACTTGCGTATACTATA…
000530_C-sua_isotig08543	000530_C-sua_isotig08543	GCcAtCTcgACTCGATCATCGGTGATATTGAAATCCAaTCGCTgCcAACTTGCTTTCTCTTCGTAGCCTATACTGAAAAATCATTCGCTCCTCGCCGTTATTTtcGTTGGCAGCCGCAAAAGGGgAGTTAATCTTTCTTTGCATCATGGATGCCACCAAGCTTCAAGAAGATTACCCCATTGCTAcACCAGAATATGTCAtgAAGCTTCTAAATGATTACCCCGTTACTACACCAGAACATGTCAAGGAGCTTCAAAAAGCTTGCCCCTATGTCTCACTACAAGATGTGGTAAACTGTATCATCAATTTCTGCCCACATATGGCGACCCCTATGTTTGATTCTTCTATTCATGATATCAATAAGAGTCGAGAAAACGAAGAGCTAAATGGCAGAGTACA…
000530_C-sua_isotig11500	000530_C-sua_isotig11500	ATCACGATCTCaGGATTAACTGGGCTTATAGTGTGCATACCcATTAATCTTATTGGACTGTAGATGTTTGTCTGGCAGTAGCAATTCCATCCGCATCGCAGCACTGCCGAACGGAAaCGTAGCcATTTTTGTTATTTCTCGAGGCTATGCCTTGGATCAGTCTCCTCTTGAATGCAATAGGTGcTAGAATAAGCCCCCCCCCCAcTTCGCAAACaTATtGTtGGTCTGATTTTGGGCTCTTAGATGAGACTTCAATCCTTTCAGAATCCAAcACCGAAATGCACAATTAGGTtATtGTCAGCTCTTGCATCCTTGATATCCAATTCCGGTGTCTCTGTATATCCACATACGCAGTGATGACTTCCGACAGTGCAAAAGCACACAAATCAGCAGCATCCT…
000530_C-sua_isotig12456	000530_C-sua_isotig12456	AGaTCTaGAtCTCCcGTTtcTTATCCGTGGgATTCTTCATCTTTGAtCCTtCGATCATGTCATCTCCcACTTCCGATCCGTGAGATTTaTCATATTTGATCCTTCCATCATGTCtAATTTTTTTAtCTTTATCCTTCAAATGCcAGAGTCGGgAGGGAgATGACGCAGGGGCTAGGGTTtgTtACCTTAGGTCCTGATTTtGGATCTCCGATCTGATTCGTGAATCTggCGACAGTGAGTTATAAAaCGAaGACTATCACCGCCATGGATGTCATATTtGCTCTCAAGCGACAGGGCCACACCCGATACGGCTTCAACGGCTAAGGTgTTGgAATTTtGGCTTAGAGGGTGCCATATTCTTCGTCATTTtGTTTtGGAATCATCGGGgCAGCTTttCAT…
000530_C-sua_isotig13395	000530_C-sua_isotig13395	AtCTACGgTCgAATTTAtGTtGAATTCTATGATACCATtAGTGGaGAAACCaTTGTCCATGATCTATaCAGTCGAAaTaGGGATGATACTcAAGTCCTTAAGTCGAATGATaGATTATCTCTGATTAaCCAAGATTACTCTCAATGGCCaTTTAATACTGGTATGCCATTCGATTATTGCAAGCTTGTTGTGGATCTTTATGTTGGCGATAAGAACCTATTTGCACAGTTTCAATTCAGCAACGATGTGGTtGACATGGAAAAAGTCagAGAaGAaTGCATTCATTGCGATTGTGGAaCCCTTGTATTaTGctACagTGTCATACCATTTGCTATTCGAGGTCGTGTagAAGTGTGTTtCTCCCGcAAAAaaGGTTTtaCAAACagTGATCCTTCTCTT…
000530_C-sua_isotig16127	000530_C-sua_isotig16127	caatacgtcccttatcattGACATTCACTTATCAGAATACGGAACGGAGCACAAAaTTCtcAGAAAATCTTTAGACGTGCAAATCCGAAATGATGTTCCGTGTGGTGATGACTTCATCATAGGTGACATTTGTATAAaTGTGTCTGTGTTATGGTACTCGCCTAACcAGGGAAGgTGCTTCAAGGAAAATtCTGGAATGTTGCTCGATagTGTGTCCTCTAGtCATGAATTAtCTTCACAaGAAACCAGCaaaGAAGAGGATGATGGTGATGACGAAATGAGTGAGTttGGTGATACTGAAGGgCCATCAAACATTAGCCGTTGTTGGAAaTtGTGTCcGCATCtGgACAtaCCATTACcGTCCAGTGCATTGCAAaTATTcTCTGTCTTTATTGGCCG…
000530_C-sua_isotig17432	000530_C-sua_isotig17432	GGAAATCAACATGTGTTTATCCCATTTGCCTTTGAGCATTTGGTTCCCTAGCCcTAGaGGCTGTGAAGTTCCTTAACAAGATTGAGTGGCTTGTAAATAGTAATGTCTTGGTCCcTAAGGCCCATAACTTTGTTTTtAGtAGGATCTGATTTGCTATTCAAAaaCaGGgTTGCGGcgTAGcttttGCCTTTGTACTCCGTTATTGGTTGAAAGTCATTAATTGTAAAAAAAGTTgAagAagAAAAactATATGAATATTTCAATCAATTATTCTCACCATTTTCAGTAACGTAGAGGGGTgtATTTGGATATCTTCCTTTcACaTACATAATTACTTTCTCCATCCCACGTGGATAAACCAGTAGATAGtaCAACCCAGTCTGTAAAAGCAGAGTAAAT…
000530_C-sua_isotig17995	000530_C-sua_isotig17995	AAGATAGTAGTGAAcgaGGTGcATCAGTGAAaGGAAAgAcACcAaGAGCaGTtGgtAAGAGTGTTGAACGTTCACGTgcAaGAACAAGTTAGTCTAtGAAGCAGGgAGATGAGAGATTACAGGTTATtGGAAGAACAGAGATGGTgCGAaTAAAAAGGgaGGgCTGGAAaGAAGTTGGTGGATATCAAGGCACCATATGGGTCATTGcaGACAAGGTCGACACCACATGTATTACTGAAAGCCATACAAGGGATGAATGGTGTtCAGGgTGCTGAAGTTGAAAGGATTGGGTTtGGATCATTTtAAGACTTGATATTTGGGAGTtGCCATCAAGGTTGGGTCTTTGCgTTGTGAGTAACTATGATGCTAGGAGCAGCTGTTTAAAaCTTCCGGACAATA…
consensus_for_cluster_10731	consensus_for_cluster_10731	GTCCTTTGATTTCTTCAAATTCACTTCCTTCATTTCATTCATTTCGGCAACTGATATGCAAGCACAATACTTGGACCTAAGGGTGTTCACTGCCTTCCGGTCTTCCTTGGATAAACCACAGTCCCATCCCTTTAAACCTCGGCCCATGTATGTCTCCATGTGCCGCATTGTCGCCACACCATACTCATAAACAGACGTGACATCCCTCCACGACATCTTCAAACGCGTTGGTTTCCTGGGAACACACCTTCCCAACCTTCCCTTCCAATCCCTTGATTGCTAAAAATACTTCACAAGCATGTGAAAGAACGTTAGTTGGCATTCCTTCATACTTATCATCTGCTTTTGCCGACGACGAGGAAGTCCAAAAGTTCAACTTCATAGCCTTGATG
singleton_cluster_10054	singleton_cluster_10054	ATTGATGGGTAATTCTAGAGATTCAGCTGATTCTTAGTAAACCCATGAGAGGTACGCAACTCGCGCTCATTCTTGTTGCAAAGAAACGAACATGCCTGGGACCCTGTATCAGAGTTCACCTACGCACCGGTATGGGCATTCTAAAACTTAATGCATCGGTCGATCTCCACCGGATGCCAAGAGGTTCTCCTTAAAGGGCCACCAGGCAAGCACCTTAACTGCAAATGTGTGAAGCCATTGTGTTGTTCAGAAGGTGGAGTTGGAAGAAGAAACAATAGTCGATGATATGTCCGAAATATAGAGAAGATTATCATATCCTCTGCTTGCAAAGTGATGACCCGAGGCAAACCAATTTAGGCCGCACACTTCTTGACTATTTCCTCCTTATCGTTT
singleton_cluster_10465	singleton_cluster_10465	GCCGCCTGTCTCAAACCGGCAGCATCAATTGTTGACGGAGAAATCGATGAGGGAGTGCGCGGGGAGCACGGCGGCGTGCGCGATGGTCTGCTGTTGCTGCAGCCCTTGCGTCGTTATGCATTTCGTCGTGCTGGCGGTTTACAAGCTCCCGACGGGGCTTTTCCGGAAAGCGTGGAGGAAAATAAGAAAAGCGGATGATGAGGAAGACAACGGCGAAGCAGATTGCGTCGTCGACGGAAGAGGCTGAAGAGAAAGAGGTCTCTCTGTCTCGGACCGGAAAAGGACCGGCGACGACTGATGAAGAACTACGGCGGTGCGAATTTGACGAGGAGAGGGAGGAGAAGAAGGACGGCAGCCGCTGCTGGGACGCCGACGACGGCTTCGATTCGG
singleton_cluster_11600	singleton_cluster_11600	ACTTGGACAAGACAACGTCGCCCACTCTTCGTGCATTCTGCTCATTAGGTCTGAGATCTATGTACATACGTCGTTCAGAGGTTCAAAAAAAAAAAGAAGAGTCAAGTAATGATTATGATTTTGATACAATAATTCAATATTGGATCCTAGTTACTCAAGTACATCATAAAACACTTTGGGTTAAATAACATAACTTAAAACATCAAGATCCAAAAAAAATGGGATTTATATTCAATATTTGATTTTGATTGTTGAAGAAGAGAACCTTGGATTCATCGTAAGGATTGGTAGAATCGCAGTTGGAAGGGTAAGATCCATCATTGTTATTAGGCCATAGTCCATGGATGCCAAAGTCTGATTTTGGCTTCCCTGTGGTTGGAT
singleton_cluster_11778	singleton_cluster_11778	CGGTGGGAAGGTGGTTCAAGGACAGGAAAGAGAAGAAGAAAGAGGAGACGAGGGCCCACAACGCACAGTTACACGCCGCCGTTTCGGTTGCGGGGGTAGCTGCTGCCGTCGCCGCAGTGGCTGCGGCAGCGGCAGCTTCTACCTCCGCATCCTGCAAGGACGAGCACACGGCCAAGACCAACATGGCCGTGGCGTCTGCCGCCACTCTGGTGGCGGCACAGTGTGTGGAGGCTGCAGAGTCCATGGGGGCAGAGCGGGAACACCTGGCAGCCGTGGTCAGTTCCGCCGTTAACGTCCGCTCCGCCGGCGATATCATGACACTCACCGCCGCTGCCCGCTACTGCCCCTGAGGGGTGCGGCGACGCTGAGAGCGAGGGCA
singleton_cluster_14071	singleton_cluster_14071	CAGTATAAAAAAGAAATTTTTTCATTCTGCCCTTGAGATCTTTAGCTGCATTAATGAAGAAAATCTGCAAGACTTTTTGGCCCATCAACAAGCAAGAATCTCCATAATCAACACCTTCAATTACAACCATGGAATAAATTGAGTGAAGATGCTTCTGCTAGGGTGAAATCCTTGAAAGTCATAAACCCTTTATAAGAACATAGCCAGCGGCAATCAGTGCAAATACAAACAAAAAGAGAATGAGTAGCCCACTTTCCCAGCTGTTAGCAGTAACGCATCAATTTTCCTTGGCTAGTCTCAAATCCAGTTCATAGAACAACTGCCAAGCAACCACCATCAGGGATCTTTATGTGATATGTCTTA
singleton_cluster_14904	singleton_cluster_14904	TTTTTGGTAGCATGGGTAGGGATGTGGGCGGATGCTCAGTGGTCCAATTTCCAGATTTAATATGATGTGATGATCATAAGAATGGTGCGGTGGTAATGTGGTTGGTGGCTGAAAACCCCTTGGAGTTCTGCCAACAGGGAAATCTCTTAAATTCAGGGAGTTTATCCCGCCCAATATGCAAGGGTAGAATATGACCGAGATTACCATTCCGGACGATGAGCTACAGGAAGCAGTCTCAAAAATAGACCTTCGGCATGGTTATCACCAGATTATAATACAATTCAAGAAGGTGACATTCCAATAACGGTTTTTCGTACGCAAAGGGCATTACCGTGAACTCATAATGTCTGTTGTGCGT
singleton_cluster_15118	singleton_cluster_15118	GTGTTTGGCAATAAAACAAGTAGAGAGAACTCTTCTTCGTCTCCGTACTTGTCGAAAGTCAAATTGTCTTTGCTTGTTCTAATTCGAAAGGAGTCCAAACACATGCTCAGAGAAGTAAAATGAACAATGACTTTCGCCATGAATTTGCATCTTCACATCTTCACACTCTTGACTCACCTCTTGAACTCACACTCCCACGATTTATTTGCATGTGGGAATGTTGCAGAAAAATNTGACATATTCAGCCAAAAGTGTTCCAAGTTGCCTTACTACCACCATGAATACTATCATTTTCACCTCTTTCAAATTCCTTGAGGTCACATATAGTGTTAGTCTATTCTTCGGAGTGTCCATGGA
singleton_cluster_1638	singleton_cluster_1638	GGTAATTGTACTATTTTTTTTATGTTTTGTATGGTTTTTGAGTGATCTTTGCAATATCTATGTGTGTCGATTTTTTGTCTAGGCAATCGCGTGCGACATAAAGATATACCATTATCATCTTGTGCATTACAGTATATTTTCTATCTTCATTGGCCGAGAAAGGTCCAGGGCTTTTACAAATCTATGGTTCCATTAGAGTTTCGGGCCCACCACGCTCATATTATGTTTTCAACAAAGAAGCTAGTGATGCTTATGAGTTGGTGGAACATAGTAAAATTATGCCGGTGCAAAATGGTTGCGGAGTCTATGATGATTCTGAGACCTTGAAGATAGAATTGGACTTGAAAGATTTGAATTCAGACTTGCGAATTAGAGGTCACGTGACTTGGCATTGGAGCT…
singleton_cluster_16577	singleton_cluster_16577	GGACAGTTCATCTGCGAAAGCCAAGAGTGAAGAGCGATATGGAGAAATGCCATCACTAGTGCTGAATATGTTGGCCGATTTCTTGGAGCACCATGGATTTAGAAGCAAGGCAGCCTGTATACGTGAACTTCAACCTAAAAGAATTGGGCTACCTTGGAGGGATGCAAAGCAAGTGTATGACTACGGGGTGGCAACAATGCGTCACATGGAGACATACATGGGAGAGGGAGCGAAGGGATGGGGATTGTGGTCTGTCAAAGCTAAATCACAAGCCACTTTTGGTCCTACGTATGAAGTACTGTGCAGCAATTTTTACTCCACGAGGTGAACGAGTTGATGGAGATGGT
singleton_cluster_17392	singleton_cluster_17392	CAAGCAACAACACAATCAAACATAAAGCAAGGAACACACGCCAACATAAACACCAAGAACAACAATAACAATACATCAAAAGGGGAGGGAATACGTATGCCAGAGTCTCCCCAAAATGGAATAGACCATCAACTTTGATTTTAAAAATCATACCCTCAACATGAATAGGTTCTTGATCGAAAAGGGTAGCATTACGTTGTTTCCAAATCTGGAAAACAGTACATGCCAGGCCAATACTCCTAGCCTTCTTAAGACAGCATCACCTCTTCGAAAGGTCTTCATCCAACGAACAGCTCTATCAAGAGTGCTTAGGTGCCCATCAATCCGTAACCACTGCTTAAT
singleton_cluster_19001	singleton_cluster_19001	AGCCTGACAGCAAATTGTGTGTATAAATAAGCTGTACAAGTTTGACTTTTGGACATTAACCAAAAGCGTGAGGTTATCGGAGATCAACTACGTCAAATTTCAAGTTTGGATTCATATACACATGAGAGCAGTGCTCATAGATGGGACTTCCATCTTCGGGTTCTTCGTGAGGATGGAAACCGCGCTGTTGGCAGTTCCGGATTATGGATATGCCGCTGGGATCGGACAAATGAAAGATGCCGTGAGGACTGGATTCGTCGGTGGGAGCCATGACAATTGCAATTGCCTCGGCAACNTAATCTGATAGGATAATGAGTGTGCAAATCAAACTG
singleton_cluster_19144	singleton_cluster_19144	CTTGAACTTGATCTAGACTTGAGGGACATCGACACAAACAAAAAACTTACTCGTAGAGTAGAGTTGTTGGGTGAGAATGGTATGCATGCAGGTGAATATGCAGTGGCTGTGGATGATTTTGCCATTGTTGTGGATGCAGCATTGTTTACGTTCCCTTTGGCTGGGCACAGTGGGTGGAGTGATTCTAACAATCATAAGAAACTCTGTTCTCTGGTGGAGTTTATGTTAGGAATCGTCATCATTGAACAATGGCAACCTCTGGTCTCATGATCAAGGCGAGAAAGTATACTGAAACCATCAAAAATTAGTAGAATTCTACTCAATTTTTATC
singleton_cluster_19545	singleton_cluster_19545	CATCAGGTACTGCCTTCAGACATATATAAACATTTCTATGACTTTGCAAAGAATCTGAAAGGGGAATCCACACTATGGTAGAGCTCTTTGTGATTAAGAATGGTAGACCACGCATCAAGCACAAGATGCGATATGTGCTCACCGGAATGTACTGTCATCAAATCCCCACGGTTCAACACAAGGTCCCCATACTAAAACACCACTTCATCCTTTGCAGTTTGATGGCCGCCGTCATTTTCCGTCCGGCGAAGGTCAGATTCGGACCTTCGCGTTCGATGCAGATGGTCGGCACAGTTCCTCTCTTCCGTCGACGAGAGCTCAGCCTTCCG
singleton_cluster_19703	singleton_cluster_19703	ATCTGATCACTCCGCCATGATGAAGCAGCAAGCTATCTGGAGTCCTTACGACAACAATGGCGGGATGCTGCTGCTGTTACTCCACTTTCTGAGTTTGAAGCTATTGATTTGGTGAAGACATGCTTTGCATCAGCAGCTCACTGCAGCCTGCTACTCCGGGATAGATGTATAAATTACTAATGGCTATTGACTCTTTATGTAGTACTACTCCTTGGCATACTCACAACTCAATTTCTCATGCCTTTGGTTACAATAAAACAATATAATAATCCATACACAAAGTGTGTGTGTATTTAGAGGGTGTTTGACAGTGTGATGCTTTTAACAA
singleton_cluster_2277	singleton_cluster_2277	AATCAATATAAACATCATCCCTGCACAATACACTTCAGTTCTCCGTATACGCAAAAAAAAACCAGATTTACAATATTATCCACAAAGTTTGCTGAGGTTGCAAATTACTAGACATGGATGGTGGTCTGAAAGTTCAAAGCCTTACTTGCTGCTTCAGCAAAACAATGTGCCGCTTCAGCCTCAGCCTCGGCTTCCTCTGCTTCCAGTGCTGCCCGTTCAGCCTCTGCAATGGCAGCTTCAGCTTCTGCAACTGCTTGCGCTGCAGCAATGGCCGCCTCTTGTGCATTCATACTCCTCATTTTCTCCAGCTCGGCATCAATCTGTGCTTTGGTCAAAATTCTTATTCCATTACTACTTTCCGGTTTTGGAGAGGGAAGTGTCACCTGCTTTTCCCCCATA…
singleton_cluster_22900	singleton_cluster_22900	GGCTTCTTGACTCTCTAAAGCTGACCGGATTAGCTTCTTATCACCTACGGTTGCTTCGTGGAATGAATTCTCGCTCCAGACGTAATCACTTCCACAGTCCCCCGCCAACTTTCTTGCTTCAGCTTCAAGTTGGGGATAATCTGGATGAACAAAAAAGAGAAATGTGGGCCCCACCTACCAAACGGAGCCTTTTTTTCCACTTCCATAGCATGTTGGAGACAGAAAACATGCATCCTGGATGAATCTTCATCAGATTGCATGGATACATCACAGCATCTGTTTTAGCATCAACCGAACTGCCAAAACTG
singleton_cluster_24778	singleton_cluster_24778	ATAAAACATCATTAAGAATAAAACAGGCCCAGTAAAATAAGGATTTGACTTTCGCTTCCATTGAATGGTAGAATTAATTAAACTGGTCAAGGTATACTTGCACCAGTTTAATTTATTCACGTTACTCAAATTGACTAAGGAGCGCAACACTCTTGAATTTGCAAATGTATTTGTGTTTCCGGATATGCAGGTAGAGATGAAGAACACCATAAAAATTGAGCTTAAAATCCTTCACTTGACCCCGCCATTCCTAAAAATTCTATCGGGCATAGCATTGGTACGTGGAAAAATCCCTC
singleton_cluster_27046	singleton_cluster_27046	GTGCTGGTGGAGGATCAAATGAAGATGAAGGTTGCTCCAGCTGGTCAAATTTCAATGCCAGTGCCAGAGGTAATGATTTGCCGGGTGATGTTTGCCCGTTAATAGCATTGACATCAGCACCATAAACAACGATAAGCCGGTACACTGTTTTCTCGTCATTTGTGTGTACGCCTTCCCACAACTGTTCAGCAACAGAAAGCATGTCGATGCTGTTCTTACCTGTGACATAACGTTTTCNGCGTACTTTGCTTGATGACTTCTCCTTCACTGATATTTGATC
singleton_cluster_28731	singleton_cluster_28731	GTTTAAGTCTATTAGGCTACACCAAAAGAAAATGGGCTGCACTAAAAAATGGGTTCTTTCAAAATTTTAAAGGGGCCCAAGGCGTTAAGGCGAGTTAAGGCAATGCCTAGGCGAGGTAAGGCGATGATCGCCTTAAGGTTTCTAGGTGAGGCGAGCACACAAGGCGTCCCAGTGACAGCCCCTTATTGCCTAGGCGACGCCTTACAAACTATGCTTACTAGTGCTGGGGATGGTGAATAATAATTGCTCCATGTAATGCGGTTTTAA
singleton_cluster_29636	singleton_cluster_29636	CCCGGGTTGTATAGGGGTTATGTTCCTATGGAATACGATGAGTACCTTAAGAAAATGAGCAAGAGTGGTGAATGGGGTGACCATGTCACATTGCAGGCTGCTGCAGATGTGTATGGTGTGAAGATATTCATCATTACATCATTCAAGGATACATGCTACATTGAGATACTTCCACACACACAGATATCAAAGAGAATTATTTTCTTGAGTTTTTGGGCAGAAGTGCATTATAACTCCATATATCCACGAGGAGAGTTGCC
singleton_cluster_32121	singleton_cluster_32121	AGTTTTGAAGCTATTTTGGACAAAGAATTGTGCCCCCAGAATTGCATTGGCACATCCATAAGTTTGACCCAAACTGGCATGGTTGAAAAGGACTTAGCATTCCACATAAAGCCATCCTGTGGTATGTTGAGGAGCAGCTTTTTGTTGTTTATTCTATGATCATCCATATGTAGCACTGAGTCCCTGTCCTCATTAGAGAGGAATTTGAAGATCACCCAACCCTTATGGTGGGGTAGAAA
singleton_cluster_33170	singleton_cluster_33170	ACAGAGTGCAAATAGTTTACTTTTTAGTTATACATTCGGATCATATTTTTAATTTTCTACCGCCAATTTTATTCATGTAGTTTGGAGGAGGAAAGGATATCAATGTTTAACGTAGATTACTTCCCTGCATTGGCTATGAAATGCCAATTCTCTCACTACAAAACTTCAGAGCACCACAATTACAATGATTTGTGAAGATATTCACGTCACTACTGCATTGCTGTAGACTAT
singleton_cluster_34137	singleton_cluster_34137	TTTTCGATTGTGTTTTTAGCAAAGATTGAAGAATATGGATGGCGGAGGAGAGACGATGACATGGAGGAGGCGGAGGTCTTGTTCGAAGGACGATTTTCTCCCTAAGGAATCATTCAGGGACGGGGGGCGATTCAATGCGCTCAAGCAAATGCCTTCCCAGGTTCGTCGAGCGGGTGTTCAGCAGGTCCTACGAAGGGGCAGAGCTGGCCGCCAGATCCCGGAG
singleton_cluster_3483	singleton_cluster_3483	ATTTTTTTGGGATGTTTGGGAGATGAAGCCAGAAACTGGGGAATGGAGAAAGGTGCGTAGCATTTCCTTGGATGCCGAAAGAGCACATTTAAACGAGTAATCGATTTTAGACCTTATGAATTTGTGGTTCCAGTTGGTTGGTTGAAGTACCTAGAGGTATTGGTCTTGGGTGTGTCTAGTGGAAGGCGTTTCGTTTTTATATACAATCTTCTTGCACAGGAAATGGAGACAATGGAGTTACCCCACCCTGCGTTGTAATTACTCGATTGTAAAGCATAAGAACAGCCTGGTATGGTTGGGTGGATCATAGCGCTATGTGCTCTTTCTTTCTGCCATGCCATTCTACTCCCATGTTAATTATCATTTGTGTTGTTTTTGTAATTTGGTAAACTATGCATA…
singleton_cluster_35120	singleton_cluster_35120	GGCTCACGGGGGCGTTCCGCAAATTTGAAGGTAAGGGTTGTCCGGCATTACATATCTGGACCAGTAAGTTCTGTACTTGGTGATGGCGAGATCCAGCCATGGCTTATGTTTTCCATTTGTAGTGGACAACAGCAGCATTCTCAATGGCTGTTTTGTTGAGCGCCGGATCATAGCCGAGGCCCAAAACGTGCCAGCTCCGATCCAGAGGACTAGGT
singleton_cluster_481	singleton_cluster_481	AATCACTCTACACATGGGGAGCAACCAAGCAGAATCTTCGAACTTCTGCTGCGATTCTAAGAGAGGATCTTCGGTAGGAAATGCTGGCGGGGTTGCAGAAAGGGTTTTGAATCAACCCCTTGTAGAAATTGCCAAAATGAATGCGAAGAAGACCGATCACACGGGTGATGATTGCGCTTCCAAATATGCCACGGGAGAGAACATTGAAATGGAAGAATTGGCTGATTCCCAGCCCCCAGATGATTCCTCGTTCTTCGAAGATTTAAGCGTAAAAGAAATCCATTCAGTTTGATTCTCCCCAGAGATGTAAGTTCAGTTTGTGAAACCGAAATGCATCACGGGACTGAGAATCTCGAAAGCTCTTATGAATTGCTACAATCTGGAATGGTTCTCTTGCAG…
singleton_cluster_4851	singleton_cluster_4851	GCTAACCAGACCAAAAAGAAGAAATTATCATATGAAATTACTAAATAAACTATACTTCAAAGTAGGATTTAAGAGCTCACCGGTTGCAGTATTCAGTATTCTGTAAGCTATCTTACTATGCTTGGTATTGAGTTGTACTAGTTGATGAATTAAGCCCTCATTATGCTTACATGGCTACACTTAACTGCTAATCTGGTATATAAAATAAGATTTTCAAGCGAACATGCGTAAAGCATATATTTGAAAGAACTACCCCCTTTTCTTATGAAAAAATTGTTCCTGACAGTGAGACTCATAATTTATTGTTTAGTTTGCGTTTAGTACTCTTAACATATTTTCAGGAATTGGGTTCAATGCACAGTTTTGTTGCATACAAATCATAGTACATAGTTAACTGTT…
singleton_cluster_5824	singleton_cluster_5824	GTTATCTTCCTCTCTATGATTGGACCATAGAGGGGCCAGGGATTGACAGGAACACGAATGATTATAATGCCTCATCCTCTTCTGCTTGTGTGGTGCAGACTAATCTTCCACTCCATGATTGGATCATAAAAGGCTGCAGATTAATAACAGGAATGTGAATGACTATTATGCCTCACCCTCTTCTGCTGCTGTCGCGCCACAAGCTATGAATCGTGTTCATGATCATCAGACCATTAGGCCACCTGTTGTCACCTTCCTTCCTTCAGCCATTCAGCAGAGAGCAAATGAAGATGATCATTTCACTGCTGGACTTCATTGATGCTGCAAAATTCCCAATACTTTGAAATCTTAATCAATTGTTTGATGGCATAAGTACGAAGACGGTCATCAAAGGAAGAC…
singleton_cluster_703	singleton_cluster_703	GAAAAAATCTAAAATGTCTCTTGTTCCAGGATCAAATACGTTGATGCTCGAAGTTCAGCAAAATGAACCAGGAAGTCCGGAAAGAGAGGGATTCGAACCCCCCGGTAAACAAAAAAGTTTACATAGCAGTTCCAATGCTACGCCTTTCAACCACTCGGCCATCTCTCCTCTATAAACAATAAAGAGTATGTCCCAAATTACGCGTGAATCAAGCCGTCATTTTAACTGATAATTTGTTAGAGAATGTATTTTCTGTTATTTTTGTAGGAGACGACCCAAGCGGTAAAGAATTAGAGAATAGATTTATACCCATGCCTAATATCGCAAAAAAATCAAAATTTTATTGATAGGACGTTTTCAATTATCGCGAATATATTGTTACGAATAATTCCAACAACT…
singleton_cluster_9027	singleton_cluster_9027	GTCGTTTTTTCGAAGTGAATGACAGTCGTACAGATTGGGCACTTCGCATACAAGCCGTGAGGGTTTACCAAGTACCACAACATGATGGAAGCATGAAAATATTGGATATTGTCTTTCATGATAAAGAGGTAAATGTATTTCATTGCACGAGTAATTCATTCTAAATATTTTTTTGTAATCTATCTAAAAATTGATTCTGTTATTAACAGGGAACTAAAATTCATGTCAAAGTGAATAGCCCCGAACTTCATTACTATCTACCAAAATAAGCAAAGAAGATAGCACTATGCACGACGCAACTTCTGTGTACCGCCAAAGTTTGTCCTACAAGACAACATCGCGCCCCTGGGTTTTNAGCTTAACTTCAAAAACCATGTATAAGGATCTCACACTTAAAAA…
singleton_cluster_9699	singleton_cluster_9699	AAAGTTCAAACTTTTATTAGATTGCCACATTTCATTCGCTATATCTTTGAATGTGAACCCTTGCTGCACCTGTATCTCTAGAAAAATGACAGAGAATGGGAAGGCAAAGGCAATGTTTCCAAGTGCTTCTGAAACCGACCATAGTTTTTTGCCTAGATTAGGAGAAGGCAACCCTCCAATGCTACCCTTTATTTCTCCATTACCTGCAAATTCCATTTCAGGAAGTGGATTCTTAGGGTATGTTGGATCAACTCCTATCAACATAAAGTATTTTCGAAGTTGCGGTTAATTACTACCTATTACTTTAGCTTAAGCTGAGTCCTTGATCCAATGAATGAATATGTGAAAGCATGACTGCAGTCAACAATGGAGAGCCATTGCGTGTTGCGAAAGTCT

## Sheet: C_pen_seq
	000531_C-pen_isotig00381	GTTTTtCGATCGTGACAGCGAAACATGGGGgATCGAGggTTGACGACGGTTAgCGCGCCCATGCCTAgTCTCCGATGATGCAAAGCAAGGGCGAGCAGGCGATTACCGAATGGTGGCGGCTGGCTCTGGTTTCAAGCAGCGGCGGATGCAGCGAGCATAGGCGACGGAGAAGTGCGGAGAACGATGACTTCTTGCACTGATCGAACAAAAAaTTCTGCACCAAATCACACAAAGTCCGATGTCCAATACTTATTTATCGGTaTAAACTtGgAATCcTAgTTGTTCTTCAATtCcTTTCAaGTTTAtGTtCGATttcATgTcTaCcTtCtATTTTAGTTTaTTctaTCTATGtGTtAAAGTTtagaCTGAtctGGaTTAAGCTTTGaTTgtGTTAAATaT…
	000531_C-pen_isotig01704	ataaatacataatGTAAATgTCATaTTAATCAAACAAGGCATTGTTTTTTtAACTtCTTTCGATCAATtAAtCATAGCAAGCTGCAAATGGTTAaTAAAATGCCTACACCTATGGACATGTCGCCGTAAGCATTTtATTAATCATAGCAAGCTGCAAATGGTTAATAAAATGCTTACGGCGACATGTCCATAGGTGTAGGGATTGACCCAAAATCACTCCCAAAATACTCCTCATCTTCATCTAAATCACTCCCCCCACTGTGCTGATCATGTTGTTTTCGCTTGAGGCTTCTCTGTGTCCGAATCACTCCACCcATCCTGCAATCCTTGTCTTTGTCTAAaCcTCTCCACCcATCATGCATTCCATCACTCCAAGTCAaCCTGATGCTGAGTTCATAA…
	000531_C-pen_isotig01927	AAAaAaGGTGAAAATTTtATTTGAGAATAGAGGGAGTACATATGTATGTATATATACTTCACTAAATGAGAAATTTAACAATCCACACAACAAAGAGAAAAaTGTGAAAGAAAACTAAGAGAGAAGAAGAATAGATAGAGCTCATCCACTTGGATGATAAAGCTGTGAACACGTCGTACTTGAATCCAATACTAAAGAGACCTTATTAGCTTATTAATTAATCAATGAATTTAAAGCACCATATCATCATCGCTGCTCCCGGAAGCCTTCACTTATTTCTTCTGTCACAGAAATGGGATTTGCCAAGCTGAAGAGTGTGGTACGTAGAGTTCTCATAACTCCTCAGTGATACGTTGGCGGCGGTGGGGAAGCATAAGTATACACGGGTGGAGGAGACTT…
	000531_C-pen_isotig01966	GCTAGTCTGAAGTATAATATGAGCATACTGGTCGTCTCTTATGTAGTAATCTCCTCCCTTGTATCATGACAGAACCTTGGCTTGAATACAGATAGAGGATTTGGTGTTCTTGCATAACTCTGGTCCTCTTTTTTATGCTGAACCTCCTGTCTAGATTTGAAGTTAATCTTCTAGGATGTTGAGTTAACCCTCTATGTACCTGAGATTCCCCAATCAGCACGCCAGCGTTGAGGCTCGTACCTATCGAGGAGGGTATAAGTTGGTCTGTAGTCGAATTCTTTGATCCTTCTTCGTTACTCTGTATGATTCTGAATAAAGAGTTGATAaCcATCGCTTCAAGAGGGCTCTATTtGATTAGAGTGCTGCGTGAAAAAGTTGGTGTAGCCGTTTAGAGCAAGA…
	000531_C-pen_isotig06345	GGGGGCTCCAAGATCATAATTAGCAAAACCTCTATTCGCAAATttCCCaCTAACATCTTGCAGATTGACCTTCAATTTGAGCATGCCTTTCAGATCAAACTTCATACACACACCTTTCAATGGCAAAACCTTTTGTGGATCTTCTACTTTCTCGCCATCTTTACCATTACTCTTGAATATGTAGTAAGTATTATTATCAGACGAGAATTCAACAGTGCCAGCAATTTTCAACGCCCGCTTTGTTTtACAGCCAATAAAGATAGAGTAGAACTCTGCTAATCGTGATGGTATCTGTACGCTTGGTTGACCTTTATAaCTAAaCCTATGGTTGAGACTGATGGATGTTGACGTTCCAAATCCAAACTTTGGACGACAAATTGCCTCGAATGCGTCATAATC…
	000531_C-pen_isotig10400	CATCATTAAGCCACTAATCAAACCAAaCCTTaGgATTTGAAGGGCAATTAAACAAaCTTGAGAAgaaaaaaCAAaTGGGGCAAAAaTAAAaaTtAATtATATAAAAAaaGAaCCCcTAGAGATTAGcAAGTAAATAGGAAATGGAAAATTCATTTTCTtGTATAATATGGCATAAAACAGCTAGCTTTgaGCTAATAATTTTtgAACCATTTGGAGtGAAGGGTTTTTATAACACTAACCACTCCGGCCGCCGGCTCGCCGGAGACCGCCGCCGGAAaCTCCTTACATGAGGCTGCAACTGGAGGTGTTCTCATCACTAAAGGCGGTGCTGTAGTTGTCATTCGGCGGAGGAGGGTAtGGGTAGTAAGGGTAAGGCGGCATGTAGTTGAcaGCGGGCGG…
	000531_C-pen_isotig12615	caaatccgaaatgatgttccgtgtggtgatgacTTcATCATAGgTGACATTtGTATAAaTGTGTCtGTGTtATGGTACTcGCcTAACCAGGgAAGGTGCTTCAAGGAAAATTCTGGAATGTtGCTCGATAGTGTGTCCTCTAGTCATGAATTAtCTTCACAAGAAACCAGCAAaGAAgAGGATGATGGTGATGaCGAAATGAGTGAGTTTGGTGATACTGAAGGGCCATCAAACATTAGCCGTTGTTGGAAATTGTGTCCGCATCTGGACATACCATTACCGTCCAGTGCATTGCAGATATTCTCTGTCTTTATTGGCCGAGAgAAGCTGAAGGCTTTGCAAATATATGGCTCGATTAAAGTTTTGTCTCCTCCATGCTCCTACTACATTTTCAACAAA…
	000531_C-pen_isotig14073	CGTCACTTGAaCTTGATCTAGAcTTGAGGGaCATCGACACAAAaCAAAAaaCTTACTCGTAGaGTAGaGTTGTTGGGtGAGAATGGTATGcATGCAGGTgAaTAtGCAGTGGCTGTGGATGATTTTGCcATTGTtGTGGATGCAGCATTGTTtACGTtCCCTTTGGCTGGGCACAGTGGgTGGAGTGATTCTAACAATCATAAGAAaCTCtGTTCTCTGGTGgAGTTTAtGTTGGAATCGTCATCATtGAACAATGGCAaCCTCtGGTCtCaTGATCAaGGCGGAGAAAGTATACTGAAaCCATCAAAATTAGTAGAaTTCTACTCAATTTTtATCGGCCGTAAAAAaaTGGCGGCATTGAACATTTTTGGCACTGTTGAAGTATCTATCAATAATAAT…
	000531_C-pen_isotig14735	CaGACgCCAGCGAAGCCCGGGCGGCgaGTTtACCTGGTGCACGACAAAGGTGCTCCGGCGAACGACTTCCAGCGACTGGATAcATTGGGGTACTGATCGATtGGgTTCGGGCAGGTCTGGGCAGCGGCGGTTATGCCCGGATGGCGTTGGgTGTTCCGAGGAGGCATCGGGCATCGGTGACAGCcTTGGACAGCGGAGACGTTTtCCtGGCGaTAGTCTTCCGGTGACGTtCATAGGAATACTACAAAAGAaCCGAGGTCCTcTTCTTAGTTAATTtGTTGATGAACTTGCAATCCAGCTGCTCAAGTGCTATAAGGAAAAAgaGTTAGTTGATATTaGGAAAGAGGATCTGCATCTTGCATCAAGAAGATAAGAACGAAGACTCGgAGAaGGGGATGA…
	000531_C-pen_isotig15650	gaaagtacaaaatggcgaccgcaatgaGGCAAaTCCAACCGTCCGCCACCGCAACAaGgACCcTAACCATCACCATCGATGACGGATacTCGAAGGCCGGCGACGCTTCATCTACGTCCTCACTCCATCGGCCGCGGAaCGAAACCCTAGTGCTtAAATTGAAGCCGAaGAAAAaGAAGGTTACGTGGAAGGAAGGCACGGTGGACAACGAGTTCCTCAACAGGAAAAGCTCTAAGAAATGTTGCATTTTCCACAAGGAGAAgCcATTTGATGATGATTTTAGCGATGACGATGAGgAAAaGAAaGTTTtGCctCAAGGCgATtcTCACAATCACGATCATGAAGAATGCGGTCGCTGCTGAGATCGTCGATTGATTGAACTTGTAAGTGTATCAAaTT…
	000531_C-pen_isotig16112	ATTTCGGACATATCATCGACTATTGTTTCTtCTTCCAACtCCACCTCCTGAACAACACAATGGCTTCACACATTTGCaGTTAAGGTGCTTGCCTGGTGCCCCTTTAAGGAGAACCTCTTGGCATCCGGTGGaGATCGACCAATGCATTAAGTTTTAGAATGCCcATACCGAGCCTTGATGTTTGCATTCTAGCATCTGCTGCAAGTGATGAAACACTAAGATTCTGGAATGTtATAAGAACCCcTGAAGTCAAAAATAGGTATAGATTACTtGTTCAAGATCTTTGTTTTTCACGATAATGTTGTCTCTAAACGATGATATCAGCGgTGAGgACTCTAATGCTGGCAGTATTtCTGAGTAATGACAGTAATGAAAaCAcTGAGGgTgAtCAAAcTgAAa…
	000531_C-pen_isotig16431	GTGATTAGtCAaCTTCTtCTTCcATtCcATCTGAATCTtATCGAGATTTGTATTACaCAaTACACAAaGCATCCTATTTAAAGTtCtAACTGTtCGAACACCACATGAGTTTGCAATGTtAACATCCAATTCAAATaGCTCCCCACcGGAAaGaCTATATtCGtACCAaGTCTtGGATAATTGCTTGAaCTTTTTAAtGCAATGCTCAGTTGCGCGaTGGCAATCAaCCGACTtGGTCAAGTCtATCAtAaGAGGggCTAaGTCATCGAGAATATCAACAGAGTCTTCACTTCCAGCTCGGATCCTCAACTCTTCATTGTTGTCAGCcAAAaCaTCCTGGGGGATAGGGGTTAAGgtCTtAGCGATCATCAGTTgCACTAaTCTGAGACGACTTGCCTC…
	000531_C-pen_isotig16457	AACTGTGTGAtgTgCTATCcACAAgTACCgACaCAATTAgCGTtaCAAaaTGTCTCaCAAACCacTcTCCCccTATGTGCACCTcAGCATCTtCTTTACAACaTCATTtGGAGTGATCATAATACCcGTCGTATCAAaCTTAAGTcTCCACTCTTTCAACACTGATTTATCCTTGTTATGCTtGTtATTTtGAaTCCGCTCGGCCCCTAAGACAGTACAAaCATCTTCAGCAGTTATGTGCATCTTCGTATTGTCCGGAaGTTTTAAACAGCTGCTCCTAGCATCATAGTTACTCACAACGCAAAGACCCAACCTTGATGGCAACTCCCAAATATCAAGTCTTAAAaaTGATCCAAaCCCAATCCTTTCAACTTCAGCAcgcTGAACACCATTCATCCC…
	000531_C-pen_isotig17265	ctgCCCCTTCgTAGGACCTGCTGAAcACCCGCTCGAcGAACCTGGAAGgCATTTGCTTGAGCGCATtGAATCGCCCCcGTCCcTGAATGATTCCTTaGGgAGAAAATCGTCcTTCGAaCAAGACCTCCGCCTCCTCCATGTCATCGTCTCTCCTCCGCCaTCCATATtCTTCAATCTTTGcAATTACTATTAGCAGTGATtATAGAGCCAATGAaTCTCGATTtTGaTTTTtgAaTcTCAATTTGGGgTaTTTtAGaTcTAAATGAAgAGAGaGgTtAGGATGAAAaGATACAaCACATtCAAATTTCCTTtGGCGACGAAGAGAAGCCaTAATTGAATcGAGAGaGAAGATCGG
	consensus_for_cluster_17331	CTCAACATGAATAGGTTCTTGATCGAAAAGGGTAGCATTACGTTGTTTCCAAATCTGGAAAACAGTACATGCCAGGCCAATACTCCTAGCCTTCTTAAGAACAGCATCACCTCTTCGAAAGGTCTTCATCCAACGAACAGCTCTATCAAGAGTGCTTAGGTGCCCATCAATCCGTAACCACTGCTTAATGGCCTCCCAAACCTGCTTTGAGATTACACAACCCAAAAAACAAATGATCAAATGTCCTCAAGGGTATCCCCACAGAGGGTACACTCCATAGGCAGGCCCAGAAATTCCAAATTTGATTTAG
	singleton_cluster_12086	CTAAACATAAAGAACAACCATCTTGTTCTTAAGCACTTATGCCGCAACAATTTTGCCTTTGAAGCTCGTTTCCCATTCAATTTTGCAATCACTCTACACATGGGGAGCAACCAAGCAGAATCTTCGAACTTCTGCTGCGATTCTAAGAGAGGATCTTCGGTAGGAAATGCTGGCGGGGTTGCAGAAAGGGTTTTGAATCAACCCCTTGTAGAAATTGCCAAAATGAATGCGAAGAAGACCGATCACACGGGTGATGATTGCGCTTCCAAATATGCCACGGGAGAGAACATTGAAATGGAAGAATTGGCTGATTCCCAGCCCCCAGATGATTCCTCGTTCTTCG
	singleton_cluster_12380	GGGGCGTTGGTGTTAACCGAGTTGCAACCTTGGATTATTCGTGTTGGCAGATATCACATTGTGTTAACATCTGAAAGGACCATTTCAATGCTTTGTTTTAATTAAACATCCGGATTCGGATTCTCCTTATCTGTATCACTTCTGAATTGGTTGTTCAATCATCAATACCCCCAAGAACGCCCCCCCCCCCACAGAGTGCAAATAGTTTACTTTTTAGTTATACATTCGGATCATATTTTTAATTTCTACCGCCAATTTTATTCATGTAGTTTGAGGAGGAAAGGATATCAATGTTTAACGTAGATTACTTCCCTGCATTGGCTATGAAATGCCAATTCTCT
	singleton_cluster_1242	GTTGTTTATTTGTGTTTATAGAATGCTATTTCCAAGAAGGAAAAGAGAAAGGGAAAAACCACATTATTCATGAATTCACCTTACATGACACGTGTTGTGGACCTAAGAGAGAATTCAAGCAGTACTGAAAATCGAATTTGGAAGTGGGTTATGAAAAACTCAGTAGCATCCAGGATGAAGTGGTGTTTTAGTATGGGGACCTTGTGTTGAACCGTGGGGATTTGATGACAGTACATTCCGGTGAGCACATATCGCATCTTGTGCTTGATGCGTGGTCTACCATTCTTAATCACAAAGAGCTCTACCATAGTGTGGATTCCCCTTTCAGATTCTTTGCAAAGTCATAGAAATGTTTATATATGTCTGAAGGCAGTACCTGATGAAACCCCACTGCGTTTG…
	singleton_cluster_13472	CTTGTTGCTGCAGTCCATGTCTTTCACATATTCATTCATTGGATCAGGACTCAGCTTAAGCTAAAGTAATAGGTAGTAATTAACCGCACTTCGAAATACTTTATTGTTGATGGAGTTGATCCAACATACCCAAGAATCCACTTCCTGAAATGGAATTTGCAGGTAATGGAGAAATAAAGGGTAGCATTGGAGGGTTGCCTTCTCCTAATCTAGGCAAAAAAACTATGGTCGGTTTCAGAAGTCACTTGGAAACATTGCCTTTGCCTTCCCATTCTCTGTCATTTTTCTAGAGATACAGGTGCAGCAAGGGTTCACATTCAAAGNTATAGCGAA
	singleton_cluster_13816	TTGAAAACGTCCTATCAATAAAATTTTGATTTTTTTGCGATATAGGCATGGGTATAAATCTATTCTCTAATTCTTTACCGCTTGGGTCGTCTCCTACAAAATAACAGAAAATACATTCTCTAACAAATTATCAGTTAAAATGACGGCTTGATTCACGCGTAATTTGGGACATACTCTTTATTGTTTATAGAGGAGAGATGGCCGAGTGGTTGAAAGGCGTAGCATTGGAACTGCTATGTAAACTTTTTGTTACCGGGGGTTCGAATCCCTCTCTTTCCGGACTTCCTGGTTCATTTGCTGAACTTCGAGCATCAACGTATTTGATCCTGG
	singleton_cluster_15893	GGGGTCTTATATACACAATCCTATCAAGCTGATTTTTCGTTTGTCCCTTCTTTTCAGTCCTTCCCAAACTAGAGAACTTAGAGAGAGCCACCAAATAGAGAGACTGGAGAGGGAGGGACTTGCCTCACACAAGTTTAAAAAGTCAGTCTTTCCCAAGCCGCCACCATTTCTTCTTTTTCTTGTCACCCTCAACTATTGGCAACTCTCCTCGTGGATATATGGAGTTATAATGCACTTCTGACCCAAAAAACTCAAAGAAAATAATTCTCTTTGATATCTGTTGTGTGTGGAAGTATCTCAATGTAGCATGTATCCTT
	singleton_cluster_16062	CGGTACACTGTTTTCTCGTCATTTGTGTGTACGCCTTCCCACAACTGTTCAGCAACAGAAAGCATGTCGATGCTGTTCTTTACCTTGTGAACATAACGTTTTCTGCGTACTTTGCTTGAATGAACTTCTCCTTCACTGATATTTGATCAAAGTGATTGGGCTTGGAGAAAATCGCTTGTATTTATCGGTCTCAACGAACCTCTTCGGTATCTCATTCGCCCGAAATGTTTGCTAGCTTGCAACCACTCTTCCCATACAGTAGTTTGACAAAAAACATTACCCAGTGTATAGAAAACAAAGCGATGATGGATGGCT
	singleton_cluster_16076	GCTTGGACAAGACAACGTCGCCCATTCTTCGTGCATTCTGCTCATTAGGTCTGAGATCTATGTACATACATTCGTTCAGAGGTTCAAAAAAGAAAAGGAGAGTCAAGTAATGATTATGATTTTGATACAATAATTCAATATTGGATCCTAGTTACTCAATTAGATCATAAAACACTTTGGGTCAAGCAACATAACTTAAAACATCAAGATACAAAAAAATGGGATTTATATTCAATATTTGATTGTTGAAGAAGAATACAGGGAAGAGAACCTTGGATTCATCGTAAGGATTGGTAGAATCGCAGTTGGAAGGGT
	singleton_cluster_16435	GTTTTCTAAACAAGTAAGCTAATACTACTCCACAGGAAATGGTGATCAAATCGCAGCACTGTTATTTGGTGTTTTTCTATATATGCACCAAGTTCCAAAGTTCAAACAACTTCAAAGGCTATTAGCACTTAAGTGTTGTAATCGAGATACTAACCCAATTAGATTGTCTCCGTTGTGTATTTATGGCTCACGGGGGCGTTCCGCAAATTTGAAGATAAGGGGTTGTCCGGCATTACGTATCTGGACCAGTAAGTTCTGTACTTGGTGATGGCAGATCCAGCCATGGCTTGTAGTTTCCATTGTAGTGGACAAC
	singleton_cluster_17051	CTTTCATTCATTTCGGCAACTGATATGCAAGCACAATACTTGGACCTAAGGGTGTTCACTGCCTTCCGGTCTTCCTTGGATAAACCACAGTCCCATCCCTTTAAACCTCGGCCCATGTATGTCTCCATGTGCCGCATTGTCGCCACACCATACTCATAAACAGACGTGACATCCCTCCACGACATCTTCAAACGCGTTGGTTTCCTGGGAACACACCTTCCCAACCTTCCCTTCCAATCCTTGATTGCTAAAATACTTCACAAGCATGTGAAGAACGTTAGTTGGCATTCCTTCATACTTATCATCTGC
	singleton_cluster_17570	TTTTATTCAGCCTGAAGATGTCACACCCATGGAGGAGCTTTGGGGACCCTGCCTGGTTGGGTGCTTCACTGGCAGATTCCCTGGCCTTGCCCCCATTCAATCCTTGGTGGAATCTTGGAAAGTGCCCTGCCAATTTCTACCCCACCATAAGGGTTGGGTGATCTTTAAATTCCTCTCTATGAGGACAGGGACTCAGTGCTACATATGGATGATCATAGAATAAACAACAAAAAGCGGCTCCTCAACATACCACAAAATGGATTTATGTGGAATGCTAAGTCCTTTTCAACCATGCCAGTTTGGGT
	singleton_cluster_19485	CGCTCCTTAGTCAATTTGAGTAACGTGAATAATTAAACTGGTGCAAGTATACCTTGACCAGTTTAATTAATTACTACCATTCAATGGAAGCGAAAGTCAAATCCTTATTTTACTGGGCCTGTTTTATTCTTAATGATGTTTTATGTTGATAGGGTTGTCTTCCGAATGAGAGTAGTGCCTAGAACTTTTCCAACTATGCTAGGTTGGACTTCCCAGAAGCTTAAGGAAAGAGAAGGATTGGAGCGGGAATCAGGTTGTTTTGGCCGTGGTAGCGTGGACCCACAAATCAAAT
	singleton_cluster_19919	TCCAAAGGGCATTACCGTGAACTCATAATGTCTGTTGTGCGTACGAAAAACCGTTATTGGAATGTCACCTTCTTGAATTGTATTATAATCTGGTGATAACCATGCCGTTGGTCTATTTTTGAGACTGCTTCCTGTAGCTCATCGTCCGGAATGGTAATCTCGGTCATATTCTACCCTTGCATATTGGGCGGGATAAACTCCCTGAATTTAAGAGATTTCCCTGAACATTTGCACATTTGCAGGCTATTTTTTGATGAAGGTCCCCAATACTTTTCTTAGCAACATCAGC
	singleton_cluster_2020	TTTAATACTGGTATGCCATTCGATTATTGCAAGCTTGTTGTGGATCTTTATGTTGGCGATAAGAACCTATTTGCACAGTTTCAATTCAGCAACGATGTGGTTGACATGGAAAAAGTCAGAGAAGAATGCATTCATTGCGATTGTGGAACCCTTGTATTATGCTACAATGTCATACCATTTGCTATTCGAGGTCGTGTAGAAGTGTGTTTCTCCCGCAAAAAAAGGTTTACAAACAGTGATCCTTCTCTTAACGTGAAAGGAGTGATTGTTGCTCGCCCGTGTGACAGTTTTGGGAGTTATACGCTTTTTGAGAAGTCCAACGAATTTGAACGAGTGGAGTTTGATATGGCAACAATGTGCGCATGGATGACCTTGTCTAGATGTTGGGTTGGTATTTCA…
	singleton_cluster_20661	TTTTCTATGATTTCGAAAAAAAAACGTTTCTTAAAAAATGTGGTTTAACTAATACTAATGCTCAACTTTCTTAAAAAAATTAATGCTCAACTTGTTTAGGATACTTTTTACTTATAAAAAACCCATTAAGATACGAGAAAAATTAGTTTCTTCTGTGCAAATAGGACTCCTAATGCTTTAACATCTGAACTAAATAAAAACTCTGGTGGTGGTTGTTGCAGTCCTCACGGCATCTTTCATTTGTCCGATCCCAGCGGCGTATCCGTAATCCGGAACTGCCAACA
	singleton_cluster_21334	ATGGCTTCTTGACTCTCTAAAGCTGACCGGATTAGCTTCTTATCACCTACGGTTGCTTCGTGGAATGAATTCTCGCTCCAGACGTAATCACTTCCACAGTCCCCCCGCCAACTTTCTTGCTTCAGTCTTCAAGTTGGGGGATAATCTGGATGAACAAAAAAGAGAAATGTGGGCCCCCACCTACCAAACGGAGCTTTTTTTCCACTTCCATAGCATGTTGGAGACAGAAAACATGCATCCTGGATGAATTCTTCATCAGATTGCATTGGATACATCAACT
	singleton_cluster_24211	GCGGGGGTAGCTGCTGCCGTCGCCGCAGTGGCTGCGGCAGCGGCAGCTTCTACCTCCGCATCCTGCAAGGACGAGCAGATGGTCAAGACCAATATGGCCGTGGCGTCTGCTGCCACTCTGGTGGCGGCACAGTGTGTGGAGGCTGCAGAGTCCATGGGGGCAGAGCGGGAACAGCTGGCAGCGGTGGTCAGTTCCGCCGTTAATGTCCGCTCCGCTGGTGATATCATGACACTCACCGCCGCTGCCGCTACTGCCCTG
	singleton_cluster_24845	CTTCATTGATGCTGCAAAATTCCCAATACTTTGAAATCTTAATCAATTGTTTGATGGCATAAGTACGAAGACGGTCATCAAAGGAAGACAATATCTCATTTTTCCTGTAAAAATGAATTACAATCATCACTTACAATGTACTAACACAAACCTATCCAAATCCTAATCTTTCATATTGCAATTAAGAATGAACTATGATCATACACATATGACAGTGAAAGAATGAATATAATCTTTGACATGAGCATATCTTT
	singleton_cluster_278	ATCGCCAAACCCGTTCGCCAGATCCCTCTGAAATGATATCCATTCATCAGCTTTTCGATCATTGATTTGTTCTGCTAAGTTGATTAGAATTTCTTATTTGAATCTAAGAGGTTTTGGTAATGCGAATCTCGCCGGAGTCTACGCGATGAGTGGACAGTCTGTGGTGGAGCCGCCTGTCTCAAACCGGCAGCATCAATTGTTGACGGAGAAATCGATGAGGGAGTGCGCGGGGAGCACGGCGGCGTGCGCGATGGTCTGCTGTTGCTGCAGCCCTTGCGTCGTTATGCATTTCGTCGTGCTGGCGGTTTACAAGCTCCCGACGGGGCTTTTCCGGAAAGCGTGGAGGAAAAATAGAAAAGCGGATGATGAGGAAGACAACGGCGAAGCAGATTGCGTCGT…
	singleton_cluster_3966	CTTGTGCATTACAGANATTTTCTATCTTCATTGGCCGNGAAAGGTCGAGGGCTTTACAAATCTATGGTTCCATTAGAGTTTCGGCCCCACCACGCTCATATTATGTTTTCAACAAAGAAGCTAGTGATGCTTATGAGTTGGTGGAACATAGTAAAATTATGCCTGTGCAAAATGGTTGCGGAGTCTATGATGATTCTGAGACCTTGAAGATAGAATTGGACTTGAAAGATTTGAATTCAGACTTGCGAATTAGAGGTCACGTGACTTGGCATTGGAGCTCGTTTAATGTTTCTCGGAGAAGCATTGACAAACAACTATGCTCAGTTGTCAAAGGTGAGCATGGCTTTGCCGCGATCCATTATTCTCTATTTTCTGAGGCTATACAAGCACGTATTGAGG…
	singleton_cluster_4622	ATCATGGACCACGAAGAAGCCAGGAGAAAGAATGCCGGTGGAAAGGTTCTCGGTTTCTTCTACTAATAGGCTTCTTCTTATCGAGAAAGATATATGTTGCCTTTTGTCTCTCTGTGCCAGTATGGAGTCGATTGACTGAAATTCAACCTAAATCCTAGGAAAAGGTGGGAAGGTGTATGTCCGCCTCGTTTTAGGTGTGAGATCCTTATACATGGTTTTTGAAGTTAAGCTCAAAACCCAGGGGCACGATGTTGTCTTGTAGGACAGAAAGTTTGGCAGTACACAGAAGTTGCGTCGTGCATAGTGCTATCTTCTTTGATTATTTTGGTAGATAGTAATGAAGTTCTGGGGTATTCACTTTGGCATGAATTTTAGTTTCCTCTTTATCATGAGAGACAA…
	singleton_cluster_5386	AATGAATTCCAGTCTGCCCTATTCTTTTCCCTCGTCAGAAAACAACTGAAGTTCGTACCGACAGTTTCATCATCGGCACTGTCATGTAGGTAGAACCCGTGCATTGAGTCCAACGCTTAAAAAAGCACACAAACCTGAAGGACATTTAGGAAATACGTTTGAACTAATGTGTTCATCTCATAATCAAAACTAATCGGAATAAGCTACTTGCGTATATTATATATTATGTGTGGAACGATATTGTCACTTTGGTAATTACTATATCAATATAGCCATTTATTCCAAATTAAAAAAACATAGAACTATTATGCCGCGTACCTCCAAGTATTTCTTCCAGCGGAAATAACCTACCTCTAACCCTAGCTCTATAAGGCATGCCTTCCGGCCGACACTCTGTTT…
	singleton_cluster_589	CTCCACAATACAACGCAGCAAGATTCTGATGGTTTTGAGCACCAACATCCTTGGTGTTGTTTACAAGGACTACATCACCAACTTCAAATATCTAAAGCGACAATGTTTACATTACATCCAAAAAATTAGACAGAATAAATACTGTTGAGTTGAACTCCCTTCCTAAACACACGAAGTACGATACTATGATATGATATCCCATTTTTTATTTCACCGAAGTGTTTAAGGTCCTAATACAGACACTTCACATTTTTCAAACTGTAACCTTAAAACCTGTGAACAGTGAGGCCAGCCTTGTGAACAGTTAACTATGTACTATGATTTGTATGCAAGAAAACTGTGCATTGAACCGAATTCCTGAAAACATGTTAAGAGTACTAAACGCAAACTAAACCATAA…
	singleton_cluster_6124	CAACAAGCAAGAATCTCCATAATCAACACCTTCAATTACAACCATGGAATAAATTGACCGAAGATGCTTCTGCTAGGGTGAAATCCTTGAAGTCATAAACCCTAACAGGGACGATCAAAATTATGACGGAAAGAATGCCTCCGTAGAAATCACTGGTTTCTAGTTTCTGTGAATCATTTCAACTGAATTGGCATTTTTACTCCATGAAGACGAAGAAAGCTTTGGAAAGCTAAGTTTTCCCCTCGCTCTGTGGAAAAGAGAACAGTACGCATCAATTTTCCTTGGCAAGACTCAAATCCAGTTCGTAGAACAACTGCATGCCCAGCAACCACTGTCAGGGATCTTTATTGATATGTCCGCGGAGCGGCGGATCTCATGTGAGCTATCCTATCCCTAATA
	singleton_cluster_6896	GCCAGAAACTGGGGAATGGAGAAAGGTGCGTAGCATTTCCTTGGATGCCGAAAGAGCACATTTAAACGAGTAATCGATTTTAGACCTTATGAATTTGTGGTTCCAGTTGGTTGGTTGAAGTACCTAGAGGTATTGGTCTTGGGTGTGTCTAGTGGAAGGCGTTTCGTTTTTATATACAATCTTCTTGCACAGGAAATGGAGACAATGGAGTTACCCACCCTGCGTTGTAATTACTCGATTGTAAAGCATAAGAACAGCCTGGTATGGTTGGGTGGATCATAGCGCTATGTGCTCTTTCTTTCTGCCATGCCATTCTACTCCCATGTTAATTATCATTTGTGTTGTTTTTTGTAATTTGGTAAACTATGCATATACTCTGTATCATTTGTG
	singleton_cluster_7108	ATCAATATAAACATCATCCCTGCACAATACACTTCAGTTCTCCGTATACGCAAAAAACAAAAAAAACAGATTTACAATATTATCCACAAAATTTGCTGAGGTTGCAAATTACTAGACATGGATGGTGGTCTGAAAGTTCAAAGCCTTACTTGCTGCTTCAGCAAAACAATGCGCAGCTTCAGCCTCTGCCTCGGCTTCCTCTGCTTCCAGTGCCGCCCGTTCAGCCTCTGCAATGGCAGCTTCAGCTTCTGCAACTGCTTGCGCTGCAGCAATGGCCGCCTCTTGTGCATTCATACTCCTCATTTTCTCCAGCTCGGCATCAATCTGTGCTTTGGTCAAAATTCTTATTCCATTACTACTTTCCGGTTTTGGAGAGGGAAGTGTCAC
	singleton_cluster_7269	CGGAGGAAAGAGTGGCCGGCGTAACAAAACAGGCCAATGGAGATGAGTAGCAAGACGCCGGTTGGCCGGTTTAGAGAAGTTGTTCAAGTGTCTAAAAGGTTGTTCGTGACCCTCGCTTTGAAACATTGTGTGGAAATCTTTTCTCTAGCATTGTCATCCTCTGACCAACGAGGGAGACTGGCCCTCAAAATTCCATGGACACTCCGAAGAATAGACTAACACTATATGTGCCTCAAGGAATTTGAAAGAGGTGAAAATGATAGTATTCATGGTGGTAGTAAGGCAACTTGGAACACTTTTGGCTGAATATGTCATATTTTTCTGCAACATTCCCACATGCAAATAAATCGTGGGAGTGTGAGTTCAAGAGGTGAGTCAAGAGTGT
	singleton_cluster_8947	GGTTTATCCACGTGGGATGGAGAAAGTAATTATGTATGTGAAAGGAAGATATCCAAATACACCCCTCTACGTTACTGAAAATGGTGAGAATAATTGATTGAAATATTCATATAGTTTTTCTTCTTCAACTTTTTTTACAATTAATGACTTTCAACCAATAACGGAGTACAAAGGCAAAAGGCTACCCCGCAACCCCGTTTTGAATAGCAAATCTGATCCGACTAAAAACAAGTTATTGGCCTTAAGGACCAAGACATTACTATTTACAACCCACTCAACCTTGTTAAGGAACTTGGCACCCTCTAGGGCTAGGGAATCAAATGCTCAAAGGCAAATGGGATAAGCACATGTTGATTTTCAAAGCAAGC
	singleton_cluster_9262	GCAGCAAGCTATCTGGAGTCCTTACGACAACAATGGCGGGATGCTGCTGCTGTTACTCCACTTTCTGAGTTTGAAGCTATTGATTTGGTGAAGACATGCTTTGCATCAGCAGCTGTAAGGGATATATTAATATTTTATATACACTGTAAGTCTGTTTTATGCATCTTTGTGTAGTACTTGTTTTAGGGCCCGTTTGGTAAGGCTCTCATGGTTCAAATGGTTGAATGTCCTTGATTTTTTGAAAGGTAAAGTGGTAATATCACTAATACGAGATGGTTGCCCTTCATCATTTTTTGAAAAGAAAAGTGGTAATATGANAAACAATGGATCAAATGATGCCATTGCGCCCTATAAGGCTATAATAAT
	singleton_cluster_9344	CGTTTTTCAAAGACTCGTTTTCTACCATCTCCATCAACTCGTTCACCTCGTGGAGTAAAATTGCTGCACAGTACTTCATACGTAGGACCAAAAGTGGCTTGTGATTTAGCTTTGACAGACCACAATCCCATCCCTTCGCTCCCTCTCCCATGTATGTCTCCATGTGACGCATTGTTGCCACCCCGTAGTCATACACTTGCTTTGCATCCCTCCAAGGTAGCCCAATTCTTTTAGGTGAAGTTCACGTATACAGGCTGCCTTGCTTCTAAATCCATGGTGCTCCAAGAAATCGGCCAACATATTCAGCACTAGTGATGGCATTTCNCCATATCGCTCTTCATTCTTGGCTTTCGCAGATGAACTGT
	singleton_cluster_963	AAGGCAATGCCTAGGCGAGGTAAGGCGATGATCGCCTTAAGGTTTCTAGGTGAGGCGAGCACACAAGGCGTCCCAGTGACAGCCCCTTATTGCCTAGGCGACGCCTTACAAACTATGCTTACTAGTGCTGGGGAGTGGTGAATAATAATTGCTCCATGTAATGCAGTTTTAATCAAAAGTATTTGTAATGCCCTCCTTTACTATTTTCAAGAATGCCGACTTCAAATCTGGCAATTATTGAAGGCTATATTTACTTCACTTAACTCTTTGAATTGACAACCATAATTTGTGCTTTCTACAGAGTTGCAGGATATTCTTCCTCAAATCATTCACCAATTGGGTATGATCTTTTTTTTATATTCAGTATCCTTGGAGAGTTCTGTATGTGAGGTACTGCTT…
